# Supplementary material for: Gut microbiota-derived ursodeoxycholic acid from neonatal dairy calves improves intestinal homeostasis and colitis to attenuate extended-spectrum β-lactamase-producing enteroaggregative Escherichia coli infection
Source: Microbiome. 2022 May 28;10:79. doi: 10.1186/s40168-022-01269-0 (PMC9142728; doi:10.1186/s40168-022-01269-0)
Supplement: Supplementary file 14 — Additional file 13: Table S1. Genomic analysis of DEC bacterial strain. [file 40168_2022_1269_MOESM14_ESM.xlsx]

## Sheet: Sheet1
TableS1 Genomic analysis of DEC bacterial strain.
Isolate	1587
Collection year	2020
Country	China
Source	Dairy calf
Serotype	O101:H9
Antimicrobial resistant gene	blaCTX-M-15,blaTEM-1B, floR,dfrA17, aac(3)-IId,aph(6)-Id,aadA5,aph(3”)-Id,Isa(A), mdf(A), mph(A), tet(M), tet(A), sul2
Virulence gene	ElrA, hylA, cylM, cCF10, agg, tpx, cad, hra, papA_F11, mcmA, terC, afaB, papA_F19, astA, cib, fimH54
Plasmid	repUS43, IncHI2, Col440I
