# Supplementary material for: Gut microbiota-derived ursodeoxycholic acid from neonatal dairy calves improves intestinal homeostasis and colitis to attenuate extended-spectrum β-lactamase-producing enteroaggregative Escherichia coli infection
Source: Microbiome. 2022 May 28;10:79. doi: 10.1186/s40168-022-01269-0 (PMC9142728; doi:10.1186/s40168-022-01269-0)
Supplement: Supplementary file 15 — Additional file 14: Table S2. Antibiotic susceptibility analysis of E. coli 1587 strain. [file 40168_2022_1269_MOESM15_ESM.xlsx]

## Sheet: Sheet1
TableS2 Antibiotic susceptibility analysis of E. coli 1587 strain.
Antibiotics	MIC(μg/mL)1
Tetracycline	256
Trimethoprim-sulfamethoxazole	8/160
Amoxicillin-clavulanate	128/64
Cefepime	16
Aztreonam	>64
Meropenem	0.15
Ampicillin	>256
Cefotaxime	>256
Kanamycin	256
Ciprofloxacin	128
1Reference: He, Z.; Yang, S.; Ma, Y.; Zhang, S.; Cao, Z. Detection of CTX-M-15 Extended-Spectrum β-Lactamases Producing Escherichia coli Isolates from Colostrum and Faeces of Newborn Dairy Calves in China. Pathogens.2021;10,(1162). https://doi.org/10.3390/pathogens10091162
