# Supplementary material for: Gut microbiota-derived ursodeoxycholic acid from neonatal dairy calves improves intestinal homeostasis and colitis to attenuate extended-spectrum β-lactamase-producing enteroaggregative Escherichia coli infection
Source: Microbiome. 2022 May 28;10:79. doi: 10.1186/s40168-022-01269-0 (PMC9142728; doi:10.1186/s40168-022-01269-0)
Supplement: Supplementary file 16 — Additional file 15: Table S3. Sampling information of calves used in the current study. [file 40168_2022_1269_MOESM16_ESM.xlsx]

## Sheet: Sheet2
TableS3 Sampling information of calves used in the current study.
Calf ID	Phase1	Age of sample collection(day)	Age of first diarrea case (day)	E. coli 15872	Rotavirus3	Coronavirus3	Cryptosporidium3
D0479_1	D_1	7	6	＋	-	-	-
D0493_1	D_1	7	6	＋	-	-	-
D0486_1	D_1	7	6	＋	-	-	-
D0459_1	D_1	6	5	＋	-	-	-
D0469_1	D_1	5	4	＋	-	-	-
D0495_1	D_1	6	5	＋	-	-	-
D0444_1	D_1	7	6	＋	-	-	-
D0456_1	D_1	6	5	＋	-	-	-
D0497_1	D_1	7	6	＋	-	-	-
D0505_1	D_1	5	4	＋	-	-	-
D2274_1	D_1	7	6	＋	-	-	-
D2236_1	D_1	6	5	＋	-	-	-
D2248_1	D_1	6	5	＋	-	-	-
D2259_1	D_1	7	6	＋	-	-	-
D2231_1	D_1	6	5	＋	-	-	-
D2254_2	D_2	8	7	＋	-	-	-
D0504_1	D_2	10	9	＋	-	-	-
D0475_1	D_2	8	7	＋	-	-	-
D0446_1	D_2	8	7	＋	-	-	-
D2238_1	D_2	8	7	＋	-	-	-
D0477_1	D_2	9	8	＋	-	-	-
D0513_1	D_2	9	8	＋	-	-	-
D0462_1	D_2	11	10	＋	-	-	-
D0476_1	D_2	8	7	＋	-	-	-
D0441_1	D_2	8	7	＋	-	-	-
D0507_1	D_2	9	8	＋	-	-	-
D0434_1	D_2	8	7	＋	-	-	-
D0514_1	D_2	8	7	＋	-	-	-
D2252_2	D_2	12	11	＋	-	-	-
D2253_2	D_2	9	8	＋	-	-	-
D2260_2	D_2	8	7	＋	-	-	-
D2242_2	D_2	8	7	＋	-	-	-
D2234_2	D_2	8	7	＋	-	-	-
H2291_1	H_1	5	/	-	-	-	-
H2282_2	H_1	5	/	-	-	-	-
H2294_1	H_1	5	/	-	-	-	-
H0450_4	H_1	6	/	-	-	-	-
H2292_1	H_1	5	/	-	-	-	-
H0473_1	H_1	5	/	-	-	-	-
H0441_1	H_1	7	/	-	-	-	-
H0435_1	H_1	6	/	-	-	-	-
H0457_4	H_1	5	/	-	-	-	-
H0044_1	H_1	5	/	-	-	-	-
H0451_4	H_1	6	/	-	-	-	-
H0442_1	H_1	7	/	-	-	-	-
H2279_1	H_1	6	/	-	-	-	-
H2283_1	H_1	6	/	-	-	-	-
H2275_1	H_1	7	/	-	-	-	-
H0462_1	H_2	10	/	-	-	-	-
H2294	H_2	9	/	-	-	-	-
H0468_1	H_2	10	/	-	-	-	-
H0500_1	H_2	10	/	-	-	-	-
H0496_1	H_2	11	/	-	-	-	-
H2292	H_2	9	/	-	-	-	-
H0450_1	H_2	11	/	-	-	-	-
H0512_1	H_2	9	/	-	-	-	-
H2299	H_2	9	/	-	-	-	-
H0451_1	H_2	11	/	-	-	-	-
H2293	H_2	12	/	-	-	-	-
H2296	H_2	9	/	-	-	-	-
H2282	H_2	14	/	-	-	-	-
H2298_2	H_2	8	/	-	-	-	-
H2306_2	H_2	8	/	-	-	-	-
1Calves were separated to 2-7 d (phase Ⅰ, H_1 and D_1) and 8-14 d (phase Ⅱ , H_2 and D_2); 2E. coli 1587 was isolated and detected using method as reference in Table S2; 3Rotavirus, coronavirus, and cryptosporidium antigens were detected using ELISA kits obtained from IDEXX (Westbrook, Maine, USA).
