# Supplementary material for: Gut microbiota-derived ursodeoxycholic acid from neonatal dairy calves improves intestinal homeostasis and colitis to attenuate extended-spectrum β-lactamase-producing enteroaggregative Escherichia coli infection
Source: Microbiome. 2022 May 28;10:79. doi: 10.1186/s40168-022-01269-0 (PMC9142728; doi:10.1186/s40168-022-01269-0)
Supplement: Supplementary file 17 — Additional file 16: Table S4. Fecal metabolites of dairy calves. [file 40168_2022_1269_MOESM17_ESM.xlsx]

## Sheet: Sheet1
TableS4 Fecal metabolites of dairy calves.
Class	HMDB	KEGG	Metabolite	Uni_P	IS_Uni_P_Sig	Uni_FDR	IS_Uni_FDR_Sig	IS_Sig	H2291_1	H2282_2	H0450_4	H2292_1	H0473_1	H0441_1	H0435_1	H0457_4	H0044_1	H0451_4	H0442_1	H2279_1	H2283_1	H2275_1	H0462_1	H2294	H0468_1	H0500_1	H0496_1	H2292	H2294_1	H0450_1	H0512_1	H2299	H0451_1	H2293	H2296	H2282	H2298_2	H2306_2	D0479_1	D0493_1	D0486_1	D0459_1	D0469_1	D0495_1	D0444_1	D0456_1	D0497_1	D0505_1	D2274_1
Amino Acids	HMDB0000182	C00047	Lysine	0.294364	0	0.401684	1	0	8132.28	3558.36	31543.9	8612.35	8225.76	11076.1	15791.1	80515.9	3123.94	71779.9	5956.5	606.987	25171	938.574	120843	4947.58	60990.9	136094	206954	19160.5	3072.72	574693	39896.8	4834.91	9869.16	3220.38	141571	417570	3163.76	3827.97	12865	5596.82	8631.02	8445	12802	30117	39232.4	14972.8	34498.2	31116.5	4648.76
Amino Acids	HMDB0000177	C00135	Histidine	0.0629139	0	0.130821	1	0	580.593	583.475	388.993	963.26	962.588	349.843	825.961	902.802	436.221	1223.22	762.756	693.924	684.219	248.303	2441.45	301.721	2147.2	1831.82	1100.05	249.733	390.919	3425.71	1534.82	2042.56	421.451	413.216	290.463	1187.79	299.603	2570.82	393.237	487.547	203.224	2495.27	362.623	1050.81	1999.37	1535.2	2618.58	2107.41	1473.58
Amino Acids	HMDB0000517	C00062	Arginine	0.00759982	1	0.0255276	1	1	217.365	84.9592	364.43	158.296	140.467	122.298	519.861	184.226	148.678	185.771	148.14	28.3435	74.5266	1.24281	260.14	213.579	605.402	764.056	172.952	93.4117	87.4614	424.449	126.8	1258.75	144.789	93.0316	135.875	213.909	527.673	414.538	373.878	146.7	575.874	471.91	531.677	441.535	341.489	313.2	236.965	1512.09	215.574
Amino Acids	HMDB0000214	C00077	Ornithine	0.009655	1	0.028923	1	1	254.235	85.0599	780.842	190.385	669.421	472.834	869.024	1684.76	550.692	875.976	1379.86	303.453	368.54	85.2501	529.526	779.357	804.062	3000.03	2235.2	534.562	287.76	19480.7	846.654	1463.59	568.133	456.698	1732.95	4677.94	404.579	1851.02	441.05	644.967	65.7803	441.144	92.2389	493.382	2553.02	1050.58	484.645	118.641	295.909
Amino Acids	HMDB0000641	C00064	Glutamine	0.885596	0	0.906352	1	0	1241	1068.23	540.735	5239.68	4376.97	14917.1	4194.12	2161.18	460.4	642.568	6000.24	2129.53	3007.55	3419.75	3076.33	634.78	6852.38	10083.1	12067.4	3563.33	234.144	6861.07	2513.63	2047.85	794.574	264.975	2300.19	5641.16	1681.82	544.677	693.623	5945.89	1169.4	1367.02	1481.92	5185.74	3830.05	1957.8	3831.04	36222.9	2786.91
Amino Acids	HMDB0000148	C00025	Glutamic acid	0.433473	0	0.520963	1	0	2665.54	7039.87	5054.08	8972.19	7563.71	7313.54	10972.6	6660.76	3651.05	3156.75	6934.96	4313.95	3248.88	520.166	11373.5	984.129	15249	17631.8	12170.6	3877.97	2000.7	25550.2	4149.09	5299.42	16485.2	2206.63	5768.12	28728	4482.53	5694.58	2131.25	12319.4	862.092	16479.1	1831.3	1860.52	8543.22	6375.29	13723.9	9293.07	5021.37
Amino Acids	HMDB0000271	C00213	Sarcosine	0.189008	0	0.291725	1	0	91.7971	25.2863	116.372	60.3149	108.779	142.491	82.8105	261.562	19.5287	15.0614	46.9354	74.2596	101.934	22.207	365.685	30.0094	276.174	137.76	24.623	58.7507	20.3268	637.609	151.058	43.4531	137.128	18.129	63.9797	278.94	101.311	304.971	208.557	118.149	71.018	103.152	143.926	111.066	175.394	58.9238	39.9125	230.572	43.4401
Amino Acids	HMDB0000056	C00099	beta-Alanine	1.84294e-06	1	4.02375e-05	1	1	1562.06	4549.7	23.1923	476.526	603.313	1378.98	704.535	95.5578	4424.93	616.267	190.778	886.354	1255.08	120.969	330.946	1479.49	205.379	193.168	3043.08	114.591	5075.09	402.284	316.454	171.193	559.664	5223.22	801.091	13036.3	1173.55	3683.09	42.7591	601.954	17.3775	64.6058	50.4364	64.6151	71.1785	38.5404	132.215	65.2992	177.151
Amino Acids	HMDB0000161	C00041	Alanine	0.0908993	0	0.170112	1	0	16527.1	9243.25	2541.7	20747	6668.92	7742.69	17647.4	11355.1	4689.32	4697.71	10708.2	5277.08	8642.51	1087.66	5660.37	7572.05	14613.1	13351.9	7066.88	5709.68	7368.65	22812.9	6337.64	10517.6	8311.99	7993.8	10889.8	7464.11	7071.94	20694.4	4126.18	17283	1756.74	12927.5	3594.21	5145.63	9663.04	5517.5	12281.1	7851.45	2654.16
Amino Acids	HMDB0000092	C01026	Dimethylglycine	0.0533001	0	0.116372	1	0	68.1371	18.4474	5.68129	22.1555	30.2139	77.3896	21.1758	8.18284	27.0967	8.39501	8.52477	7.54707	5.02137	6.83	33.7601	38.7395	28.4421	24.6817	31.9797	36.4965	11.9166	22.3463	23.6665	29.7209	31.3246	7.67977	50.8374	23.7123	64.958	70.3903	42.8404	56.1093	5.15496	7.78525	39.6512	1.33927	22.2256	27.7778	27.389	41.8244	28.3634
Amino Acids	HMDB0000112	C00334	GABA	0.0280857	1	0.0681338	1	1	9538.5	27508.3	7097.42	3148.51	13647.8	1293.01	2810.67	20927.4	5579.83	30097.5	2563.26	4514.92	3922.06	25.976	2637.62	4863.78	4266.66	17166	849.638	132.189	2955.15	5167.6	630.609	1662.24	20613.6	2869.98	2127.98	17636.3	4321.44	3835.34	27231.9	44457.7	3765.27	6294.49	7463.24	16397.6	7457.93	11147.1	13329	2247.74	6943.88
Amino Acids	HMDB0000187	C00065	Serine	0.00794796	1	0.0260296	1	1	2679.88	2255.31	2320.72	5842.78	3158.78	2902.97	4646.92	2884.03	1104.34	2290.83	4850.94	2403.51	3291.93	771.492	896.164	1086.4	7335.52	3962.96	3541.8	1513.53	1576.17	2278.69	642.839	1066.4	2465.49	1638.64	942.45	1607.4	2258.37	687.171	2465.26	4322.02	1330.62	7142.33	2281.34	4128.14	5488.23	4246.52	5766.06	5017.06	2803.16
Amino Acids	HMDB0000167	C00188	Threonine	0.248308	0	0.35357	1	0	4620.72	3613.8	1259.02	11714.3	2796.6	1614.16	12305.5	2328.48	1618.74	1732.14	6596.14	2470.67	3926.06	416.964	1099.81	1336.66	7941.44	10129.2	1668.86	599.27	1940.62	4164.34	437.067	1500.49	3370.03	1805.33	1069.79	1465.79	1691.59	461.634	2696	5731.46	981.021	6780.9	1092.04	2172.04	4317.26	3394.75	3636.18	3140.32	1102.74
Amino Acids	HMDB0000064	C00300	Creatine	0.00134882	1	0.00631053	1	1	269.243	73.4752	619.875	73.6964	2221.31	4559.61	191.25	922.655	8.45343	90.5823	278.989	157.438	794.572	1334.94	5600.77	413.882	4883.34	991.09	156.383	1823.75	22.258	1724.9	4767.31	1142.16	1731.09	25.073	1863.54	7745.9	1633.34	4439.52	946.2	111.484	1394.34	464.484	3710.47	1919.26	2490.96	1331.28	547.379	4044.62	971.912
Amino Acids	HMDB0002108	NA	Methylcysteine	0.508146	0	0.56895	1	0	9.10128	5.99961	4.96867	2.76402	7.41319	3.12614	16.9107	9.35343	8.68038	7.4296	1.33534	5.35762	5.78132	0.0381613	6.41198	8.82442	19.0901	17.282	10.838	0.930331	12.5199	16.1529	2.48904	4.06159	12.765	10.3334	4.70201	22.2392	3.2195	9.89544	3.78197	29.586	0.785098	20.0017	0.381613	4.00926	6.24373	17.5307	33.5799	13.3365	4.37526
Amino Acids	HMDB0000158	C00082	Tyrosine	0.00491204	1	0.0201087	1	1	775.649	607.276	923.656	586.781	990.844	903.128	501.139	487.479	570.401	539.426	735.143	425.967	932.216	317.235	1002.63	975.324	2515.39	1908.84	817.362	1043.3	379.158	2157.05	474.364	1575.86	767.232	400.266	517.959	627.684	457.368	1734.84	763.19	1738.98	950.957	3064.76	580.34	1059.08	1992.03	1424.1	3499.44	1344.93	481.911
Amino Acids	HMDB0000168	C00152	Asparagine	0.00052608	1	0.00344583	1	1	5.59766	11.0085	20.5146	28.968	16.6403	8.68927	79.6991	25.2477	6.78201	12.0096	36.6623	19.9729	20.2198	9.09699	11.3367	17.2374	91.6763	73.8076	5.14645	5.94331	3.71624	47.0664	3.20395	11.9627	44.596	3.59231	10.4598	38.0492	9.54189	9.67212	142.91	44.5259	102.344	111.235	81.2801	13.7435	78.9186	53.7386	30.6664	59.9221	42.6382
Amino Acids	HMDB0000159	C00079	Phenylalanine	0.000607691	1	0.00379084	1	1	967.008	604.883	1669.81	874.18	1631.82	1137.43	844.825	2676.34	486.237	666.446	1120.65	1072.63	1576.74	408.945	1249.45	1141.87	3437.46	1208.62	1518.34	1597.22	575.606	3103.1	726.851	2072.5	610.261	523.304	525.922	302.641	858.394	2130.9	1419.15	1142.35	1620.95	4064.15	1282.21	1809.75	2630.68	2286.29	3908.56	1724.29	1001.43
Amino Acids	HMDB0000191	C00049	Aspartic acid	0.0196468	1	0.0514747	1	1	1585.18	1121.16	1757.4	2041.46	1945.45	1323.11	1562.88	3301.61	1192.04	1021.47	1318.63	1238.18	1687.02	556.937	795.725	1239.35	5020.59	791.225	1359.78	2003.32	699.123	799.73	865.667	1116.12	1747.89	825.572	1030.46	2859.34	1700.24	1655.43	2438.8	2668.59	1247.43	5713.61	1500.03	1360.23	4344.75	2902.03	5815.28	2052.46	1951.05
Amino Acids	HMDB0013713	NA	N-Acetyltryptophan	0.0103209	1	0.0300454	1	1	16.3678	1.66334	13.9495	2.10112	7.73738	11.1829	2.48495	3.12213	26.3318	4.76555	7.38218	15.7866	6.88593	0.698829	33.5934	46.0193	3.61038	2.63065	22.8981	2.71666	15.7292	14.3865	4.09884	12.8838	19.6878	10.1826	3.05206	9.75856	2.79853	8.95509	4.85432	0.331813	0.693915	1.611	1.55913	8.47826	4.23189	3.51802	4.92136	3.1984	8.39306
Amino Acids	HMDB0002372	NA	N-Phenylacetylphenylalanine	0.914347	0	0.921381	1	0	0.894533	0.712834	6.58426	7.13817	1.85332	0.527878	53.257	1.25373	0.645205	5.36885	8.1547	3.57325	9.56897	0.182672	2.34744	1.74508	10.5446	330.305	3.56736	2.63606	0.728533	8.37687	1.16225	3.27694	3.85034	0.887474	2.03947	10.1092	1.19403	2.31913	10.3458	34.4345	1.05285	12.0438	1.04665	2.09721	1.11209	2.53525	0.719529	2.5459	1.5687
Amino Acids	HMDB0000123	C00037	Glycine	0.160874	0	0.260178	1	0	5947.02	2258.39	1531.02	12188.5	5699.41	3188.34	10017.3	5026.48	3044.3	3355.21	7713.14	2382.07	5268.56	822.597	2539.87	719.324	8303.27	11643.4	5160.18	5702.92	1937.95	14606.4	2445.01	7085.26	4204.6	2355.62	3794.43	2154.73	3432.96	11122.4	1225.56	4398.47	606.353	7341.82	894.092	2621.51	6074.4	4441.85	9058.04	6292.65	2006.55
Amino Acids	HMDB0000904	C00327	Citrulline	0.0150459	1	0.0428482	1	1	397.829	204.407	958.442	153.629	998.401	1821.68	420.737	1685.63	774.887	624.767	264.942	577.903	604.726	514.066	506.009	663.951	865.905	178.323	1419.12	1325.09	723.926	837.227	806.56	1013	426.584	852.209	914.598	1446.12	464.224	1908.09	172.733	1080.73	107.644	597.093	115.555	585.794	863.914	293.051	753.226	102.312	626.401
Amino Acids	HMDB0000452	C02356	alpha-Aminobutyric acid	0.00746866	1	0.0255276	1	1	2648.6	1572.61	492.427	1000.76	1159.52	382.603	1551.31	1063.21	3282.1	365.888	664.19	1313.98	4774.72	339.328	902.42	1172.41	3416.54	1859.18	2976.96	1059.57	4809.31	5433.22	627.645	473.442	2865.97	4729.53	1095.1	2622.2	1020.33	1651.82	130.936	5723.3	17.4322	2851.29	60.7615	478.569	448.493	295.487	4500.75	748.628	985.142
Amino Acids	HMDB0000162	C00148	Proline	0.0860139	0	0.163302	1	0	4252.91	1273.45	4493.93	9555.58	11144.8	4479.82	11813.9	3230.05	1556.37	2640.58	27840.2	2416.8	5976.35	907.382	3239.94	1425.47	16604.3	41802.9	9525	16328.4	842.604	43365.9	3373.66	5663.28	1486.04	895.056	3152.78	2296.38	2937.35	3785.89	5855.81	6466.25	1094.59	10959.9	2551.01	5653.79	5289.86	10378.5	10832.4	10056.1	4028.25
Amino Acids	HMDB0000883	C00183	Valine	0.35274	0	0.458421	1	0	12739.9	11812.5	5413.55	4287.68	4998.09	4117.79	9291.82	8647.21	14299.1	5814.54	2841.34	5650.48	8703.65	1039.9	3655.23	9484.8	11299.6	10108.4	4805.51	2148.5	16228.4	24107.6	4527.58	4853.27	8004.63	15032.9	4032.06	5213.84	3155.77	8070.66	3071.88	8026.92	2011.77	9611.16	1807.02	6551.26	5899.92	3841.25	12826.7	10781.9	3963.26
Amino Acids	HMDB0000267	C01879	Pyroglutamic acid	0.404125	0	0.495306	1	0	1674.32	4081.15	3258.8	4634.25	4170.74	4965.8	5259.22	4247.34	1659.74	2283.92	3015.27	4578.34	4981.55	564.562	5955.75	512.307	7147.68	6467.75	7288.94	2852.84	1104.41	8014.41	3237.76	3732.2	5623.18	1200.41	3480.52	7228.58	3692.28	5036.28	1264.56	4963.3	748.855	7254.69	1203.77	1310.31	4071.97	4087.87	5757.68	4473.31	5598.67
Amino Acids	HMDB0000696	C00073	Methionine	0.377824	0	0.475913	1	0	1737.17	1370.43	852.33	1025.29	1895.25	1009.16	1377.66	1743.8	2094.07	941.745	756.542	1240.37	1178.95	280.208	558.005	1124.04	3486.72	1793.47	1264.85	932.582	2044.88	944.039	429.877	1020.77	1471.97	1519.92	445.816	2001.72	442.402	1809.83	904.046	5148.06	1173.95	4019.34	836.899	1623.13	1820.12	1941.5	2080.64	1757.31	951.23
Amino Acids	HMDB0000172	C00407	Isoleucine	0.708647	0	0.760924	1	0	6208.65	8853.46	2987.93	921.069	3598.15	3469.86	2027.88	4913.16	7249.74	2838.18	938.322	6789.39	5791.99	797.528	4593.98	3667.63	6510.21	2295.04	4831.03	1355.51	4956.43	6138.18	1613.15	1821.75	3856.54	4946.13	2195.06	6509.35	1048.84	6786.43	1206.98	7085.99	1572.66	7729.07	1361.14	4091.99	2978.87	2951.08	8813.24	2750.85	2532.76
Amino Acids	HMDB0000687	C00123	Leucine	0.72523	0	0.7724	1	0	6985.08	12598.6	5108.74	1197.78	4632.9	3976.82	2285.92	4574.66	10517.7	2958.4	972.263	6709.92	4989.27	989.814	6462.3	5726.18	8136.74	2126.94	7507.02	1824.53	7327.11	4514.08	1717.55	3270.02	4703.76	7087.6	2075.91	10420	2231.79	8657	3025.94	11439.5	3853.11	10413.8	2715.86	5273.16	5421.16	4944.41	12179	5241.19	3786.71
Amino Acids	HMDB0000929	C00078	Tryptophan	0.0828304	0	0.161952	1	0	423.668	20.25	850.747	213.947	594.05	1074.09	1229.28	1196.06	739.49	427.5	989.787	797.971	778.242	189.668	1083.57	237.114	369.561	1226.69	776.896	135.061	617.912	1655.56	436.92	529.262	1695.37	744.153	313.808	4735.63	189.78	639.136	508.078	68.4136	421.426	124.018	287.998	1079.4	1796.39	943.611	821.567	1106.88	604.886
Bile Acids	HMDB0000036	C05122	TCA	0.0775082	0	0.156216	1	0	53.4294	9.60343	7.20748	4.85246	5.15457	162.462	5.16415	24.9917	5.05091	0.00611157	4.72183	0.123342	0.478021	0.407799	10.338	103.326	6.47474	5.99631	220.445	2284.74	4.13914	0.00611157	12.7772	23.0792	5.54171	5.15226	16.7368	48.7474	155.686	119.791	5.82477	5.67896	5.50953	5.75532	4.38492	4.74096	8.20434	4.3477	12.4326	2799.44	8.13778
Bile Acids	NA	NA	7-DHCA	0.077512	0	0.156216	1	0	986.953	701.081	313.25	8.05197	38.9866	2567.4	46.582	62.3236	147.482	29.3078	6.069	80.8455	37.9126	50.1591	204.257	1469.79	160.018	45.1084	3127.04	824.577	59.4398	17.3209	209.063	1363.98	289.621	41.4378	611.819	744.565	3155.49	1065.4	324.227	70.7452	88.0991	68.4565	38.5938	13.9335	1051.91	277.614	627.801	4.90068	682.16
Bile Acids	HMDB0000502	NA	3-DHCA	0.15294	0	0.256861	1	0	200.251	79.1837	70.35	8.62504	28.9305	266.248	38.8924	86.2674	4.89123	3.09755	15.5769	6.3213	4.22207	13.8896	35.7526	503.423	30.9543	14.9892	441.895	437.627	19.0117	13.8617	25.9747	65.9482	46.615	15.5973	82.057	195.308	397.191	165.462	45.1665	44.069	27.6865	16.6037	29.7787	7.33849	56.4174	53.1732	50.0727	8.24478	72.0704
Bile Acids	HMDB0000946	C07880	UDCA	8.97904e-09	1	1.17625e-06	1	1	269.62	270.016	164.359	33.9512	53.6126	57.326	19.5949	24.8074	466.503	53.9275	47.0699	50.0298	88.312	47.3505	48.6934	312.026	20.4661	24.479	1778.78	30.3553	274.846	37.5656	39.842	15.3587	74.5527	308.188	56.4836	82.9204	90.5439	18.0274	3.88675	39.5806	7.58848	20.5749	6.45798	18.4051	24.0604	4.09229	22.3993	2.36957	8.61006
Bile Acids	HMDB0000619	C00695	CA	0.404563	0	0.495306	1	0	2561.15	1402.81	1473.75	219.996	461.952	3218.76	334.339	2477.15	288.44	61.0215	165.247	339.34	72.1801	377.626	975.297	2323.62	1165.03	362.781	3180.13	3515.23	133.823	171.788	1091.19	1539.84	518.626	110.748	1495.67	1841.04	2224.82	2294.05	1614.55	459.095	1795.47	290.685	1046.83	241.878	2053.65	819.256	1849.4	844.227	1973.71
Bile Acids	HMDB0000138	C01921	GCA	0.221043	0	0.330269	1	0	12.0603	2.43777	2.08358	1.37471	1.54474	16.7493	2.01648	10.5203	0.757811	0.466856	0.586634	0.673591	0.950525	0.0344575	1.81644	1.70472	5.16353	1.59085	19.5484	135.087	0.393055	1.45864	2.05313	6.36463	1.00223	0.344575	4.6237	3.52594	21.7836	61.532	1.0986	1.49199	0.858832	1.20789	0.576161	0.698762	9.27637	1.80633	8.47134	210.443	3.38254
Bile Acids	HMDB0000518	C02528	CDCA	0.490013	0	0.558577	1	0	734.977	180.249	371.049	81.0831	241.548	3159.37	252.091	1253.16	197.545	32.56	130.038	81.4809	28.9691	77.2922	70.9632	182.495	161.353	221.202	1121.3	2281.97	30.1283	112.398	105.28	258.265	117.535	28.4061	27.7908	262.592	690.982	1344.05	664.982	130.509	1450.79	173.755	734.088	188.268	1242.84	411.566	725.933	486.538	276.837
Bile Acids	HMDB0000626	C04483	DCA	0.0964184	0	0.177709	1	0	15.7907	17.153	8.43719	3.83611	8.31201	38.2847	3.30684	15.5977	29.8238	3.44416	3.58885	2.07182	5.01854	2.62295	3.00814	763.142	7.18999	4.17189	67.8981	75.8062	4.59931	4.11372	17.27	83.2857	5.01232	4.37268	26.7263	42.4841	26.6582	28.7544	6.58239	417.185	12.2558	3.00459	6.0862	2.95576	12.2263	5.27828	9.58615	3.93014	5.99057
Bile Acids	HMDB0002536	C17661	isoDCA	0.333462	0	0.441247	1	0	2.5154	2.38189	0.760575	2.35571	1.56639	6.01544	1.0803	4.0629	4.17028	1.47261	3.21564	1.48283	2.06886	1.34254	0.69215	1.6872	2.18376	0.994672	2.1795	2.483	3.62004	0.554153	1.24088	5.44709	1.28204	4.57473	1.5887	2.34106	0.0218974	0.0218974	1.22967	2.54657	0.720489	3.37875	0.80934	2.41889	1.74079	0.579821	2.56691	0.319875	1.22621
Bile Acids	HMDB0000467	NA	7-KetoLCA	0.487933	0	0.558577	1	0	122.145	145.324	31.3923	5.24127	6.87551	459.073	15.6912	3.71558	46.3389	6.30096	4.52022	38.0592	15.2973	74.432	14.7547	55.1951	29.2416	14.5887	407.538	39.9698	23.6188	2.25879	9.26132	209.086	36.834	17.6833	11.0874	63.5451	198.528	211.962	115.749	21.4982	52.3386	31.188	13.0127	11.6178	310.897	155.445	101.063	1.49181	62.3247
Bile Acids	HMDB0000415	C17726	bMCA	0.000273527	1	0.00210776	1	1	281.46	23.8462	24.6134	3.24887	14.4687	254.134	8.68052	159.539	5.29792	0.932979	2.23524	12.4854	4.90446	6.50152	23.4266	145.563	45.3781	3.13095	282.717	119.838	1.59686	9.13472	21.7106	94.9835	23.4154	1.39857	117.808	163.91	481.501	146.556	0.759619	5.91236	0.301298	0.746351	0.762188	0.632459	0.468827	0.419212	3.07961	1.76653	84.5684
Bile Acids	HMDB0000917	C17644	UCA	5.15706e-06	1	9.38314e-05	1	1	830.748	530.508	933.015	22.4293	189.216	108.171	37.807	78.7997	231.291	36.3867	42.7151	63.424	89.3933	6.15793	182.233	4614.27	297.696	13.1159	4133.78	176.169	412.478	345.689	247.565	83.1061	295.897	329.891	581.396	178.505	418.486	2.04984	5.18914	32.9039	26.1843	16.7949	3.45747	11.3354	35.9704	6.88984	53.9265	1.75922	46.6878
Bile Acids	HMDB0000686	C17662	bUDCA	1.15402e-07	1	5.03922e-06	1	1	21.4688	18.5781	5.98516	1.10239	3.10079	2.72528	0.856894	1.56237	28.7624	1.9546	1.45073	4.238	5.23427	2.20997	4.74616	34.2211	1.27803	2.47575	164.609	1.90997	16.452	1.71186	3.66164	1.85044	7.36143	14.2604	9.09358	4.98498	13.2257	1.73566	0.287901	2.81364	0.551954	0.882564	0.3513	0.821189	0.388137	0.323827	0.862901	0.0248866	1.86907
SCFAs	HMDB0000042	C00033	Acetic acid	0.000399421	1	0.00285703	1	1	98973.8	68101.4	48944.9	76926.6	46107.5	51040.8	58311.4	34534.9	102607	59589.4	68265.6	55739.9	33236.3	10347.3	63561.9	129053	72441.1	69549.5	81143.1	38213.8	64513.2	74853.5	53075.6	53902.1	76187.8	68522.7	70370.1	37537.4	53127.1	46363.9	41288.6	89591.9	4991.63	67771.3	11306.2	38255.8	19042.4	20804.8	49545.6	12082.9	39494.8
SCFAs	HMDB0000237	C00163	Propionic acid	0.187064	0	0.291725	1	0	29430.1	28468	18353.1	33347.8	19999.7	37076.8	40208.7	3844.79	49175	22350.4	31115.7	20494	12569.4	6864.24	28548.1	22490.1	42378.1	46505.4	32688.6	14394.2	21497.5	52730.6	29921	1754.17	41375.1	22224.6	20239.6	15103.6	13232.8	16246.7	8240.2	32752	2701.02	44003	4008.34	20302.8	12504.5	7034.54	20381.6	902.246	31167.9
SCFAs	HMDB0000039	C00246	Butyric acid	4.4043e-07	1	1.44241e-05	1	1	19166.8	8300.43	11857.8	19137.9	13710.3	8279.06	11929.7	22301.2	28866	10233	17415.3	18650.5	17745.8	3472.45	18498	28125	18762.9	7930.35	20960	9059.36	27176.8	21913	17453.6	18409.5	12505.9	30934.3	21204.4	8442.23	14201.3	4914.76	24.4186	12342.6	446.466	1635.64	163.771	6062.25	673.883	449.661	4966	2366.98	3176.03
SCFAs	HMDB0001873	C02632	Isobutyric acid	0.000226171	1	0.00195892	1	1	194.499	73.1675	53.2861	1127.2	66.8947	69.4046	87.4668	79.0554	771.533	70.1909	1241.41	36.4362	77.6296	129.941	209.047	158.207	58.3823	39.6654	331.948	400.321	153.813	122.787	79.263	62.6385	62.7143	199.209	739.653	165.898	149.923	41.5113	13.7936	197.075	17.4596	26.9241	27.669	53.5922	32.5544	36.8549	77.4103	48.4238	32.8682
SCFAs	HMDB0000718	C08262	Isovaleric acid	0.00468963	1	0.0198175	1	1	442.14	22.9248	32.1969	1274.45	40.2664	68.1336	82.0562	42.6753	189.224	43.8405	972.897	8.06588	21.9332	180.503	401.11	53.8292	39.5371	21.2889	537.93	649.677	41.7526	94.2244	35.3935	23.4953	54.4197	55.5204	695.605	201.35	93.9948	14.792	4.57857	478.085	9.90971	14.9244	17.4237	40.7324	17.866	27.7121	44.4532	35.6865	13.8985
SCFAs	HMDB0000892	C00803	Valeric acid	0.000414378	1	0.00285703	1	1	387.584	58.4829	138.445	14287.8	185.067	118.71	373.847	120.977	1727.72	278.565	14011.7	144.165	204.14	1142.27	451.468	244.11	373.12	117.537	560.161	3266.41	619.177	745.16	452.462	44.3482	724.251	659.415	293.939	260.394	86.5097	85.6326	21.2491	95.661	42.9191	45.1269	35.0971	147.271	68.0693	117.136	172.881	68.1213	29.783
SCFAs	HMDB0002176	C18319	Ethylmethylacetic acid	0.00679634	1	0.0247311	1	1	332.762	17.8969	19.7693	2439.23	29.6637	129.434	105.195	24.7694	365.998	8.53076	1530.45	3.70608	27.3755	128.719	604.757	86.4417	23.2012	10.0931	831.799	950.697	65.2471	173.954	26.9812	0.613418	20.6774	74.2477	1203.93	223.431	49.2625	3.13075	0.0319933	580.7	0.620835	0.0319933	0.319933	36.3195	6.71271	5.15377	31.6962	3.45789	37.3488
SCFAs	HMDB0000535	C01585	Caproic acid	0.0851628	0	0.163302	1	0	39.8226	215.795	34.2736	1728.14	36.2043	37.4072	364.93	96.9809	97.842	71.417	950.462	211.634	165.036	551.22	25.7142	18.5009	42.7427	35.0055	40.9088	294.925	58.099	62.1777	62.0923	46.9633	54.2309	88.0789	55.4577	67.1471	9.002	49.4287	38.4499	27.4356	205.859	42.7528	167.458	99.7209	133.262	110.45	69.087	95.0847	21.2907
Carnitines	HMDB0000062	C00318	Carnitine	0.0174804	1	0.0487219	1	1	74.1055	51.6725	12.4547	50.6383	68.6563	23.602	34.5591	58.9579	29.4667	44.0905	33.8875	9.5322	20.8395	3.91299	63.4386	55.6238	41.1951	26.6294	38.9454	49.7653	33.8195	36.5417	35.3932	35.1761	35.3637	40.7988	52.0811	248.117	10.8672	63.0229	50.2517	68.016	55.0973	19.2246	152.255	50.4161	78.1317	45.2962	52.1443	339.259	15.9097
Carnitines	HMDB0000824	C03017	Propionylcarnitine	0.0306342	1	0.0729651	1	1	0.000117407	0.159977	0.265724	1.27608	0.0332255	0.190943	4.8766	0.0866579	0.0230018	0.0129025	1.75331	0.657686	0.807603	0.534573	0.000117407	0.0585358	1.6586	107.859	0.457285	0.0406419	0.0815091	1.91036	0.00117407	0.000117407	2.09067	0.0992944	0.0718851	19.1707	0.124737	3.44168	2.2558	3.47165	1.84088	1.68813	7.97854	0.0117128	2.57149	1.53215	4.38644	1.39171	1.62843
Carbohydrates	HMDB0000150	C00198	Gluconolactone	0.225302	0	0.331624	1	0	33.9932	39.532	146.21	196.485	215.015	82.1942	509.596	39.4581	178.429	298.232	195.514	99.4795	51.941	23.6595	236.042	11.6986	682.248	831.563	5.59071	32.6689	13.0411	164.608	188.309	190.293	38.7731	18.7385	17.1635	195.322	16.9916	106.894	370.389	411.598	80.3006	822.481	183.742	113.619	186.831	246.904	355.736	167.547	136.361
Carbohydrates	HMDB0000139	C00258	Glyceric acid	0.147842	0	0.256861	1	0	61.3346	27.2314	23.6072	101.202	37.1183	15.312	107.09	27.3684	26.292	50.5699	81.9423	20.8495	69.3506	9.50771	57.3279	41.2201	72.1142	137.375	36.9002	94.3982	52.3275	74.0836	61.2595	63.9629	39.0029	51.1185	82.777	69.7814	87.0041	86.5744	94.1602	57.313	69.1419	62.5802	134.457	32.4053	67.9351	140.669	33.8519	290.302	27.4473
Carbohydrates	HMDB0000122	C00221	Glucose	0.22186	0	0.330269	1	0	3998.36	3096.59	9816.17	22799.6	16213.2	4119.91	31540.9	11398.1	12882.7	24207.1	24282	6281.33	8621.6	2718.82	11255.6	26798.5	29511.7	39850.9	16232.6	11191.7	19292	31549.3	8856.57	7299.77	10217.1	16868.1	8070.63	7598.57	14722.5	15563	6432.68	26397.5	32379	8045.62	184098	11535.1	2948.59	3732.53	6744.53	249012	11781.1
Carbohydrates	HMDB0000098	C00181	Xylose	0.00433292	1	0.0189204	1	1	8398.82	6093.56	4343.25	13553	7055.8	6437.48	8728.12	8605.03	6012.43	7719.61	9267.8	5009.29	8663.99	2958.51	5547.99	8520.79	8637.42	7993.67	11537.2	10027.5	6037.97	7290.05	5886.51	5275.47	7156.88	6111.39	9058.52	6921.1	7239.59	5472.13	6257.7	6863.94	1966.32	6677.87	3843.94	4465.15	3435.87	2966.29	9177.03	3636.08	5783.25
Carbohydrates	HMDB0000621	C00309	Ribulose	0.353439	0	0.458421	1	0	294.114	171.712	565.402	1215.36	722.657	514.713	882.543	234.101	284.781	1117.37	1462.34	85.9439	97.3817	20.9621	839.548	435.435	507.586	706.04	214.459	265.677	167.203	368.92	829.036	4202.5	815.1	251.865	1244.31	1109.76	194.267	460.605	717.03	496.102	294.974	477.507	593.737	441.816	147.711	326.065	385.893	2675.62	22.5982
Carbohydrates	HMDB0001644	C00310	Xylulose	0.381645	0	0.476148	1	0	218.539	133.579	616.41	1017.71	714.765	388.576	691.498	156.321	240.134	1176.01	983.379	80.8559	75.4658	16.3261	612.838	354.966	380.569	594.673	171.736	245.443	132.982	296.288	673.904	4554.61	787.831	183.778	850.986	780.665	163.19	565.751	608.688	360.571	318.253	369.614	502.818	393.956	103.575	302.897	352.69	2465.46	38.5536
Carbohydrates	HMDB0000849	C00507	Rhamnose	7.63839e-05	1	0.000769714	1	1	12595.9	6777.81	4089.63	13691.3	8323.54	2219.8	13276.2	9450.88	14145.2	1167.93	6608.96	248.634	1418.26	156.157	20985.7	20331.9	7924.75	2488.31	14272.7	7371.53	19397.1	5831.94	14376	39196.5	886.267	25982.6	17616.6	6600.04	2286.94	596.76	1732.81	3181.48	672.641	843.94	1567.47	3521.71	130.269	1875.41	390.819	6607.13	67.8692
Carbohydrates	HMDB0000660	C02336	Fructose	0.876268	0	0.903867	1	0	160.05	230.925	196.117	1031.79	272.288	137.868	1040.55	246.191	343.209	308.127	961.913	128.139	109.318	13.3959	141.507	282.805	774.729	1044.76	225.161	173.549	538.276	197.354	88.1644	99.8078	333.786	639.137	212.155	829.84	39.6742	11.8944	349.872	544.639	177.442	340.717	963.292	228.109	219.072	340.244	282.455	1317.06	43.3782
Carbohydrates	HMDB0000215	C00140	N-Acetyl-D-glucosamine	7.21894e-07	1	1.89136e-05	1	1	3337.4	3705.98	9257.34	5522.59	6134.25	6270.57	8607.72	5732.23	4863.14	6612.47	8577.69	3433.6	1959.76	960.126	8232.06	5119.69	6034.82	3857.2	5402.21	3702.19	8508.8	2699.92	8875.51	12660.7	3351.05	9280.84	3803.91	5943.14	10130.2	1847.33	319.66	4255.68	803.479	331.876	1516.35	3972.31	218.236	422.366	1741.44	1026.72	2288.35
Indoles	HMDB0003320	C19837	Indole-3-carboxylic acid	0.000981211	1	0.00514155	1	1	10.104	6.77782	4.65389	2.83072	4.86895	7.11306	1.65787	5.86179	8.97645	3.61864	1.29712	2.45924	4.09348	6.45102	15.213	2.4454	3.05261	0.117379	20.0509	15.2863	7.94856	1.92508	12.0128	1.46556	2.33582	8.9956	5.52241	1.60111	7.32079	3.2545	0.117379	0.117379	0.117379	1.82559	2.85692	3.18754	1.96171	2.24105	1.7249	2.94894	1.8783
Indoles	HMDB0002302	NA	Indole-3-propionic acid	0.00269602	1	0.0121786	1	1	1.90814	11.2117	0.614193	0.379173	0.457686	10.6911	0.395541	0.468451	47.7251	5.02222	0.237654	28.5606	2.2489	2.99711	10.4689	12.7856	1.91265	1.70433	106.609	0.383858	62.4965	0.827633	8.33728	0.414167	8.57602	70.9581	2.74814	378.063	2.29834	5.84551	0.117879	51.9244	0.00102326	0.981875	0.0102326	3.57225	0.049238	0.094278	1.2284	0.00102326	14.02
Carbohydrates	HMDB0000943	C01620	Threonic acid	0.151111	0	0.256861	1	0	33.2178	14.7961	95.4218	37.191	53.737	16.354	31.8774	53.8538	17.9544	26.9589	19.3103	28.5072	144.11	14.4936	37.7573	8.03338	72.4677	48.364	15.153	38.2409	22.1671	26.9121	28.3218	32.9419	18.6445	30.5438	19.3669	35.1249	6.30757	13.8421	59.92	154.145	22.4546	90.9482	31.3128	25.6725	27.6645	42.5665	99.0551	64.725	16.3401
Amino Acids	HMDB0001901	C02378	Aminocaproic acid	0.897549	0	0.911464	1	0	9.60584	3.55103	1.74158	14.5069	5.0918	3.15961	15.3621	2.4162	8.48303	2.2563	13.6633	3.24957	2.41212	0.931046	6.24599	4.66957	11.9719	27.3822	4.89563	3.08088	2.92542	18.3733	3.55051	5.85305	9.68532	2.78041	4.59293	13.2278	2.61707	0.0568894	14.6759	13.0741	1.76545	13.1803	6.52338	2.4153	10.6355	4.972	13.2022	5.84711	3.50295
Organic Acids	HMDB0000190	C00186	Lactic acid	0.000929412	1	0.00514155	1	1	3853.96	2827.34	249.191	2111.68	2675.8	31843.4	41374.9	16072.8	431.989	16117.4	5012.72	1533.59	1050.4	142.012	878.375	185.403	7693.58	20888.2	1069.11	1530.86	405.247	1457.31	13363.6	13710.3	2947.64	532.714	1769.98	8448.19	4203.45	11502.3	47666.5	1199.48	41094.1	10091.6	43741.8	13078.3	57092.9	33051.5	389.067	16316.3	7615.22
Organic Acids	HMDB0000156	C00149	Malic acid	0.258674	0	0.356699	1	0	194.395	156.786	63.2932	186.821	261.719	394.857	147.223	162.407	176.121	59.2574	176.624	121.232	169.136	0.184444	240.274	238.724	242.231	0.184444	174.11	429.891	40.7668	204.406	213.563	328.976	20.5543	129.949	97.4794	295.947	117.03	102.053	58.8595	2115.81	7.27359	139.498	26.384	176.144	109.414	115.547	180.589	222.01	35.9531
Organic Acids	HMDB0000134	C00122	Fumaric acid	0.00819734	1	0.0261915	1	1	268.369	229.363	81.6879	277.258	224.122	458.462	232.444	369.692	162.97	134.511	252.693	124.562	96.8577	161.96	237.543	239.968	271.167	0.0881992	304.849	604.491	56.9707	227.637	347.77	261.473	66.1969	52.933	230.434	460.438	295.01	252.364	46.0754	0.0881992	3.54348	125.687	13.5415	318.002	97.1777	122.378	111.046	274.214	101.749
Organic Acids	HMDB0000661	C00489	Glutaric acid	0.000163919	1	0.00153381	1	1	48.5653	31.8211	20.7337	206.554	21.9445	14.9029	156.047	18.4179	321.978	64.3001	275.182	33.4386	21.784	3.544	99.281	130.425	27.3943	0.0265644	37.7806	34.4197	46.3142	81.3492	66.0305	49.8182	36.2983	38.5085	145.793	167.195	11.3473	5.69024	14.65	0.0265644	8.7977	19.1852	9.51284	11.3231	8.63159	12.5673	9.45623	16.8054	9.13175
Organic Acids	HMDB0000072	C02341	Aconitic acid	0.620055	0	0.676893	1	0	414.237	588.841	398.419	3741.03	249.711	50.5125	9538.11	377.371	740.898	2613.52	2098.98	381.849	759.46	44.2686	747.015	887.873	1542.06	3.34611	492.621	314.484	210.873	2424.65	277.201	33.4611	2002.65	176.896	477.872	6170.35	122.296	77.712	729.366	3.34611	151.178	1489.49	277.628	455.595	246.579	446.455	543.925	883.71	263.363
Organic Acids	HMDB0000695	C00233	Ketoleucine	0.251113	0	0.353718	1	0	327.097	697.496	30.4046	187.112	361.451	233.532	45.7086	78.1571	321.465	37.6937	99.6775	220.849	186.887	92.2722	360.832	34.3662	243.815	46.3801	539.197	417.904	99.0385	25.6798	312.448	87.8785	36.9228	100.797	476.875	123.587	234.461	312.667	85.2313	139.778	46.539	92.5229	157.175	156.049	98.7195	91.9027	133.058	53.1011	144.36
Organic Acids	HMDB0000491	C00671	3-Methyl-2-oxopentanoic acid	0.0194558	1	0.0514747	1	1	310.952	578.096	18.7931	232.672	256.853	140.296	50.4544	73.3905	202.472	47.7883	106.48	185.521	187.783	82.5224	232.808	27.7063	175.093	72.1289	345.739	276.365	74.4713	32.1312	250.392	41.0743	33.0169	83.1892	526.559	79.6815	139.21	218.71	44.7463	82.467	18.6405	63.5314	81.9698	114.462	63.8395	43.5367	90.3653	27.4649	118.26
Organic Acids	HMDB0000115	C00160	Glycolic acid	6.23919e-08	1	4.08667e-06	1	1	1515.93	573.302	485.164	727.511	603.294	522.554	1092.9	634.504	1859.87	379.031	784.493	306.046	484.487	96.9544	801.81	692.679	1315.43	372.273	911.197	362.606	1888.16	1578.97	1061.1	625.555	561.168	1871.54	1625.46	328.077	1303.27	520.5	76.5968	687.154	37.7662	274.698	82.2561	436.29	87.381	98.9405	298.478	149.322	130.398
Organic Acids	HMDB0000357	C01089	3-Hydroxybutyric acid	0.149672	0	0.256861	1	0	203.705	34.9465	296.949	279.587	107.586	17.7472	100.369	92.2218	163.184	107.969	292.09	56.4049	69.5878	25.1605	124.283	526.187	70.3709	102.121	103.353	49.8128	106.998	268.101	72.4334	189.726	86.6317	102.134	169.223	75.2718	185.19	589.963	37.6109	292.048	26.4979	34.9779	158.679	53.674	91.712	56.5526	79.0143	147.872	64.7978
Organic Acids	HMDB0000008	C05984	2-Hydroxybutyric acid	0.0325534	1	0.0761516	1	1	839.245	503.165	128.912	95.2399	913.331	3984.84	1442.12	1306.31	984.673	2333.64	88.3032	591.147	262.519	70.96	388.095	109.684	1270.96	2302.17	1292.55	724.716	248.706	2798.73	1988.04	1088.78	1482.09	283.014	1007.12	826.82	1879.97	2246.75	259.843	612.108	22.1078	1022.84	97.7767	705.353	401.375	719.129	190.408	115.549	1609.89
SCFAs	HMDB0000754	NA	3-Hydroxyisovaleric acid	0.427661	0	0.518737	1	0	1.03178	1.04239	1.60818	1.73495	2.18114	1.74938	2.03586	1.74755	1.65069	1.96385	2.20665	0.894663	1.00837	0.839382	0.979982	1.21293	1.75206	0.877818	1.51927	1.38474	1.70975	1.71648	1.9549	2.03635	1.90525	2.14144	1.33681	2.04999	1.23338	4.35367	1.04115	1.20153	0.797615	1.35149	1.86415	1.56759	1.68863	1.88206	2.48029	3.25973	1.15878
Organic Acids	HMDB0000691	C00383	Malonic acid	0.00105274	1	0.00530418	1	1	38.1006	18.7982	36.626	65.6697	29.8609	10.3684	66.985	37.6232	96.8509	35.585	111.228	25.5412	48.0726	4.32631	37.2362	169.225	83.4524	76.7595	54.0361	23.2737	57.5558	110.377	24.1323	411.579	52.0082	67.7535	17.1315	44.7512	9.75679	4.86762	14.858	78.0153	0.530664	48.3505	10.579	26.1268	7.60943	8.41587	35.6715	23.3463	22.9627
Organic Acids	HMDB0002329	C00209	Oxalic acid	0.366109	0	0.466008	1	0	40.1338	60.3895	145.814	126.18	124.935	32.6494	267.108	270.246	99.7768	319.71	103.074	85.043	89.1059	127.287	84.545	76.3457	120.963	158.005	66.5244	153.654	40.7988	111.636	69.5192	51.5994	132.986	56.0319	53.5064	100.111	36.1467	45.7469	87.8299	109.354	54.8618	146.758	87.4697	75.4772	73.2821	109.655	134.182	277.873	94.2384
Organic Acids	HMDB0000094	C00158	Citric acid	0.862097	0	0.896307	1	0	31.9599	66.4072	11.5065	214.753	107.557	76.9638	292.362	144.486	41.1423	59.5997	217.675	45.6507	54.925	8.60036	68.8325	15.7845	56.7118	80.0363	76.1825	42.5032	26.1748	105.016	25.0928	1.57483	54.4603	21.3056	101.452	83.6226	173.845	54.8472	56.1537	128.72	2.38551	39.3592	115.385	41.7398	20.8396	33.9589	76.7743	359.176	13.3737
Organic Acids	HMDB0000193	C00311	Isocitric acid	0.00561565	1	0.0216368	1	1	0.0129135	69.0594	31.856	11.6024	19.4558	7.28996	13.9537	6.05123	0.0129135	0.0129135	14.7342	47.9342	3.41203	0.0129135	0.0129135	4.65664	4.30312	5.46477	21.1534	0.0129135	4.72346	491.407	0.0129135	9.08532	4.01742	7.12084	3.95342	310.902	30.2984	0.0129135	86.4119	11.1759	21.5286	0.0129135	21.951	78.2553	13.0321	3.57289	88.8977	130.015	41.3449
Organic Acids	HMDB0000254	C00042	Succinic acid	0.168645	0	0.269421	1	0	2010.33	996.357	145.502	1575.36	866.165	1234.1	465.911	2693.66	608.649	777.921	745.211	1458.65	2097.9	417.832	1503.6	246.736	1885.88	643.776	66.305	1213.61	527.653	451.257	1409.32	2569.04	197.873	556.764	1720.41	1732.18	2318.26	2221.07	1934.08	1747.63	286.619	801.171	1453.8	1248.22	138.493	775.283	356.76	1581.18	503.412
Fatty Acids	HMDB0000426	C00815	Citramalic acid	0.125293	0	0.221803	1	0	2.63514	11.8968	62.1064	23.9196	3.4124	2.52848	32.6698	12.6059	5.46726	10.5634	75.2976	39.9339	4.81731	2.00967	10.2673	95.35	32.8427	37.9425	8.29203	2.14005	4.39216	57.3557	8.01378	16.3754	16.9445	4.94643	11.7635	3.85878	34.1146	8.659	10.3876	46.8717	1.26887	9.50094	4.66364	6.61782	2.11998	2.75416	2.4611	12.2845	14.7586
Fatty Acids	HMDB0000784	C08261	Azelaic acid	0.160385	0	0.260178	1	0	17.4116	7.05279	6.55958	55.4506	10.8331	5.50398	58.8638	9.50208	33.3772	17.0886	47.6543	17.5981	43.0754	9.85486	15.4045	59.6606	36.2196	224.627	16.1424	12.1452	22.8788	96.1087	7.09468	3.12735	31.4291	24.4103	26.4795	27.4591	34.1356	12.4926	14.7915	153.988	5.10977	22.5381	7.67885	6.94274	7.24553	10.0816	8.04166	10.7876	9.54029
Fatty Acids	HMDB0000634	C02226	Citraconic acid	0.155701	0	0.258187	1	0	0.415655	1.65648	1.7228	0.419197	0.431725	0.374027	0.56979	0.533631	0.456752	2.26975	0.449458	1.31614	0.0280607	0.0280607	1.71837	3.33457	1.17444	0.468466	0.522052	0.782034	0.40527	5.16847	0.771332	0.930762	0.908493	0.343889	1.34018	0.333574	2.06542	0.910873	0.446729	1.61581	0.371134	0.522984	0.429582	0.629337	0.280607	0.478543	0.51641	0.918637	1.46671
Fatty Acids	HMDB0001844	NA	Methylsuccinic acid	0.000965209	1	0.00514155	1	1	22.2983	19.3067	19.0541	148.923	13.4769	5.9073	37.1942	5.69099	154.608	62.3245	114.611	23.2235	16.3257	1.48999	101.548	82.8092	33.6106	27.3107	18.6451	19.024	25.6433	123.095	52.5496	44.4721	37.014	21.2239	95.3739	34.302	8.00211	4.21867	6.44555	138.293	1.98572	13.5026	3.6721	5.68497	2.38026	3.96273	4.77411	9.51976	12.7739
Fatty Acids	HMDB0000448	C06104	Adipic acid	0.235421	0	0.342669	1	0	10.9103	7.70155	7.60775	10.9017	9.41849	5.43503	10.132	9.55291	8.41263	10.3109	10.6286	4.46875	7.32383	3.94432	8.42481	12.1532	10.943	8.08763	6.50305	8.28435	8.66735	8.83018	8.36171	8.16773	8.21799	8.63127	9.64148	9.34139	6.4687	3.98299	6.44361	8.12047	4.44391	11.0208	10.0288	4.63902	5.5998	10.5851	7.65908	17.635	2.57501
Fatty Acids	HMDB0000893	C08278	Suberic acid	0.00558481	1	0.0216368	1	1	16.8394	10.9726	11.0084	46.9059	16.1739	6.97048	32.2913	13.4492	30.8179	21.8028	23.9504	5.71838	12.5329	3.20023	12.9541	47.5538	17.6018	45.261	11.4979	14.4878	34.2836	52.7227	13.5942	7.36982	28.0604	39.3951	29.5603	15.1635	8.882	4.64433	11.2857	18.0262	3.53671	14.8574	9.84024	8.06728	7.46697	12.4971	11.2421	15.9732	2.58415
Fatty Acids	HMDB0000407	NA	2-Hydroxy-3-methylbutyric acid	0.579922	0	0.638402	1	0	543.688	431.343	38.2499	374.028	335.586	961.967	3448.39	207.916	742.6	837.792	214.93	226.517	111.005	22.3329	289.619	246.369	713.475	7382.94	388.715	168.093	648.456	847.931	520.566	453.308	319.645	588.4	334.143	2613.78	171.829	389.079	722.113	4076.36	96.8368	946.966	586.696	192.665	642.782	198.886	315.732	79.9712	310.843
Fatty Acids	HMDB0000666	C17714	Heptanoic acid	0.0220302	1	0.054452	1	1	1.8233	2.53315	3.42818	8.83015	4.05986	3.27575	6.07823	5.03353	5.89988	6.85179	7.43167	5.22763	5.2367	10.4989	1.53022	2.02689	2.80869	3.68899	3.52256	3.66121	4.26258	5.53125	4.05	3.98001	5.71132	6.81612	5.31598	6.62337	1.53725	1.97005	2.03553	1.86201	2.15686	3.07719	3.28729	3.86661	4.10264	5.10053	5.70513	6.95328	2.62513
Fatty Acids	HMDB0031594	NA	2-Methylhexanoic acid	0.25845	0	0.356699	1	0	0.10488	0.149698	0.341617	0.321461	0.281671	0.315521	0.264037	0.519813	0.466165	0.74152	0.405491	0.408386	0.62107	0.499651	0.188079	0.239133	0.237077	0.274308	0.333398	0.323708	0.437896	0.538542	0.340722	0.410171	0.522606	0.523582	0.401615	0.472795	0.441154	0.536711	0.197332	0.197273	0.181	0.263968	0.291155	0.264252	0.292939	0.434294	0.397833	0.389689	0.422921
Fatty Acids	HMDB0000511	C01571	Decanoic acid	0.0202568	1	0.0520321	1	1	77.9403	313.25	21.3242	102.866	25.4691	129.445	96.4078	108.626	207.026	13.8509	52.1633	167.085	222.59	215.848	78.3123	9.34128	52.4335	8.39588	34.7608	39.4652	347.462	85.3629	66.3448	13.0244	14.899	300.694	48.3466	32.3511	220.247	132.798	360.494	26.1505	740.369	47.5975	501.376	163.057	277.679	264.128	79.2792	281.242	123.155
Fatty Acids	HMDB0000638	C02679	Dodecanoic acid	0.0500413	0	0.111109	1	0	3270.04	3580.29	1154.8	2816.32	1486.92	3892.09	1359.89	6335.12	3130.74	654.706	2230.33	2360.73	2326.14	3108.45	2225.25	443.739	2134.23	560.126	1646.17	2902.91	2460.75	3460.47	3238.92	1457.84	958.696	3369.56	2255.05	1703.36	2782.92	1990.37	5582.42	1947.02	5246.22	1936.12	4804.38	3829	6079.89	6416.81	3133.91	8246.2	1111.18
Phenylpropanoids	HMDB0000423	C10447	3,4-Dihydroxyhydrocinnamic acid	0.301279	0	0.402731	1	0	64.4206	26.8699	12.2825	144.201	32.6889	37.6863	215.939	70.0913	63.8642	47.3781	108.883	8.7138	17.8131	2.23907	34.9552	74.2185	41.3518	173.063	6.99844	6.65233	57.4877	317.001	16.6983	22.6664	116.02	78.9193	71.466	222.177	16.779	13.1752	124.468	73.5498	34.4329	51.0048	9.10029	21.6933	59.3637	50.0887	47.1555	32.2371	7.84968
Phenylpropanoic Acids	HMDB0000755	C03672	Hydroxyphenyllactic acid	0.299312	0	0.402731	1	0	83.5615	46.6682	17.7648	21.4237	59.692	305.142	341.726	46.0937	59.9209	258.368	21.5272	38.5498	48.5329	2.50312	99.1549	80.084	264.165	595.898	33.4113	71.8201	29.7596	164.54	122.274	172.241	104.267	47.7604	85.2674	36.1917	45.9312	167.655	481.268	128.63	59.0846	323.43	303.74	94.9812	657.565	156.718	186.661	32.0862	56.7107
Phenylpropanoic Acids	HMDB0011743	NA	2-Phenylpropionate	0.00932484	1	0.028923	1	1	15.1354	277.77	2.59161	0.263516	9.2057	130.41	11.3013	2.99705	422.741	138.001	0.439934	325.91	83.394	28.3328	74.2993	68.2736	48.1412	1.96904	194.179	2.18466	376.695	2.54414	27.3641	3.98964	186.316	426.741	8.59436	283.969	109.291	249.275	0.126051	874.648	0.0770839	52.4361	0.425224	36.408	0.138098	0.125787	70.4463	0.148365	262.15
Phenylpropanoic Acids	HMDB0000764	C05629	Hydrocinnamic acid	0.00971458	1	0.028923	1	1	36.726	677.487	6.82996	0.316451	21.5252	326.393	18.4112	7.57048	1069.87	347.085	0.600825	815.69	194.054	79.2005	176.083	160.683	121.98	1.73476	469.624	4.78184	954.636	6.43445	69.3519	8.59923	467.788	1068.5	19.1863	648.962	268.805	682.181	0.136768	1857.38	0.000202574	128.629	0.899856	90.1291	0.082862	0.149651	174.35	0.00202574	643.661
Phenylpropanoic Acids	HMDB0000779	NA	Phenyllactic acid	0.0801911	0	0.159167	1	0	112.957	47.9942	20.5774	32.4298	83.5811	312.689	364.256	102.709	22.029	220.744	49.5466	49.7626	72.957	12.9382	83.1435	101.466	341.122	601.591	14.1739	93.9404	68.9431	97.4375	205.756	215.83	173.929	85.7302	83.7627	25.0005	60.1271	250.061	796.912	49.2463	163.582	425.03	748.576	138.462	979.579	301.94	158.008	50.0351	55.4047
Benzoic Acids	HMDB0005807	C01424	Gallic acid	0.0382987	1	0.0880198	1	1	850.576	1768.39	90.3862	350.727	540.87	22.5024	231.923	662.195	762.471	365.721	133.563	68.6009	173.107	4.98337	134.595	342.979	469.59	960.852	149.342	22.0641	661.721	1161.3	43.9047	112.436	4073.29	704.534	130.005	4196.6	218.337	390.221	74.2182	14791.6	0.311552	537.465	3.11552	125.218	55.0777	53.6048	2257.14	3.74747	162.164
Benzoic Acids	HMDB0006116	NA	3-Hydroxyhippuric acid	0.0488874	1	0.110418	1	1	1.2872	3.51607	15.6032	9.0596	11.461	20.1801	62.5737	1.29662	2.51186	33.8295	7.06898	2.39408	0.013048	0.13048	1.92742	2.89452	44.3565	66.8514	1.30429	3.307	1.98703	73.9276	0.013048	129.788	30.8177	2.39819	1.70663	32.4276	1.09219	6.60394	50.0016	41.606	8.03312	50.1713	9.08574	24.1911	16.2396	12.2624	19.7894	34.4605	13.8616
Benzoic Acids	HMDB0000500	C00156	4-Hydroxybenzoic acid	6.73007e-05	1	0.000734699	1	1	30.3199	45.4488	8.57531	109.497	11.4996	20.2668	118.1	27.9358	36.7293	27.719	108.895	17.6473	13.2734	7.9139	21.3935	61.3655	61.5384	555.468	54.0475	8.9046	28.1891	124.032	7.66321	25.3569	69.7984	22.4581	28.2959	155.796	10.7603	4.96102	14.0184	1433.46	2.50322	32.333	4.25192	7.9828	3.44085	5.20503	7.66464	4.70465	6.82846
Benzoic Acids	HMDB0000714	C01586	Hippuric acid	5.73016e-06	1	9.38314e-05	1	1	1.65551	1.85124	45.3914	1.20039	149.313	206.939	319.366	2.20284	0.583395	122.932	6.04092	9.20921	1.43739	0.2372	0.356507	0.435245	838.869	1550.9	0.362495	3.5212	0.02372	863.321	3.80553	47.8755	83.6027	0.421157	0.399686	58.0202	3.16739	92.1384	2263.63	599.44	352.097	1263.16	879.329	395.238	549.725	590.693	320.899	1723.78	660.881
Organic Acids	HMDB0001870	C00180	Benzoic acid	0.216174	0	0.329288	1	0	162.859	164.601	92.5373	93.4362	156.195	72.8112	462.237	139.808	380.41	495.888	475.392	116.008	5.88265	16.3798	315.566	36.6739	325.559	0.358193	272.367	45.4211	65.236	827.761	41.4468	61.508	696.277	82.1391	107.648	533.815	26.2818	24.4142	29.1919	0.358193	16.5979	304.433	99.6649	228.815	36.9752	45.5663	226.017	119.6	86.2713
Benzenoids	HMDB0000209	C07086	Phenylacetic acid	7.0943e-06	1	0.000103262	1	1	27969.2	15757.9	5065.84	16617.9	10442.9	3998.61	10965.6	445.845	28988.1	10902.8	23539.1	1002.33	2264.86	350.316	17484.7	1979.37	1416.43	0.104203	10097.5	2879.95	3488.98	989.076	132.714	83.6708	30396.8	3109.04	12319.7	18378.3	1037.24	2395.02	37.9615	0.104203	7.70062	497.496	15.7836	1547.1	27.8808	58.6571	1116.6	1.04203	113.784
Benzenoids	HMDB0000205	C00166	Phenylpyruvic acid	0.832262	0	0.87221	1	0	33.6027	19.365	7.06749	64.2518	32.865	15.6678	9.12532	11.0025	3.39143	5.70593	37.6001	5.31433	15.1042	3.58176	41.318	8.28532	43.6681	26.8198	18.5674	142.083	4.28079	5.20017	29.2026	18.0457	3.13481	4.59283	68.9049	1.92098	21.9624	31.5081	16.9421	10.3622	17.2458	32.9939	49.1001	21.2353	18.482	11.8562	32.3559	11.5521	4.91586
Phenols	HMDB0000118	C05582	Homovanillic acid	0.366403	0	0.466008	1	0	24.0118	21.4486	11.9072	21.3313	29.1148	78.0014	183.079	16.9037	37.3686	113.643	28.2178	22.6229	23.6128	3.80403	29.2944	49.8783	113.913	269.257	17.5269	22.3167	23.583	95.1677	46.2057	72.9649	62.3212	23.8544	43.4432	31.9089	16.2147	79.9171	159.273	114.925	16.4042	159.876	78.211	28.0119	156.32	47.8047	91.8977	13.3843	32.0251
Phenols	HMDB0000020	C00642	p-Hydroxyphenylacetic acid	5.14819e-05	1	0.000613102	1	1	2092.56	398.99	434.485	1759.33	561.728	267.088	79.5439	9.63219	446.519	510.776	554.001	62.9565	122.835	21.1044	1196.77	52.0851	34.6423	0.628505	622.782	202.764	35.6506	29.2797	7.29443	49.1148	1629.61	29.6244	1141.23	828.559	54.9696	246.022	9.08507	77.0009	1.67478	33.1484	3.80777	111.081	4.73403	3.3872	72.6053	4.65707	7.88583
Benzoic Acids	HMDB0000484	C06672	Vanillic acid	0.00110925	1	0.00538192	1	1	9.87615	28.4069	2.20641	53.5606	4.33883	6.45058	52.0605	5.58575	21.8738	20.8177	15.1886	10.8588	5.1864	2.35567	18.6037	6.32232	24.6105	57.9357	11.7724	1.63792	21.8356	45.3186	1.11605	6.09689	26.5498	18.6657	3.45384	26.4975	4.34573	3.36691	9.00345	34.2117	0.812733	8.49056	0.802258	3.34481	0.917012	1.77239	3.7433	2.25375	4.34114
Benzoic Acids	HMDB0002107	C01606	Phthalic acid	0.440639	0	0.524761	1	0	0.605477	0.932231	2.50864	2.88481	4.91474	0.0302061	5.85269	1.52385	1.6402	3.37721	2.75189	1.53019	5.90757	1.70042	1.41648	3.46131	3.06072	30.7705	2.06561	1.75261	1.80617	44.5359	3.71453	2.13924	28.8241	3.45928	1.57435	1.87399	2.35181	1.93542	3.53962	12.5432	0.0302061	1.4395	1.22699	2.31177	0.701818	1.16399	4.4084	4.49946	1.96106
Pyridines	HMDB0001488	C00253	Nicotinic acid	0.00742719	1	0.0255276	1	1	5094.19	1384.49	997.694	1580.45	1786.97	1095.23	3672.77	4297.91	3379.58	318.301	1878.08	374.43	825.15	226.784	3004.69	2667.32	1284.64	4852.71	906.472	924.764	1995.73	1879.33	1416.12	632.449	1513.8	2426.07	1813.13	5335.62	846.03	837.564	2427.8	2029.99	307.301	749.618	316.321	804.236	1222.21	1177.2	1831.99	491.235	581.731
Bile Acids	HMDB0000506	C17647	aMCA	0.000239257	1	0.00195892	1	1	2844.72	1083.76	1814.39	546.571	458.919	664.324	472.733	677.661	480.702	520.901	486.236	12.0739	5.48633	2.71484	1066.97	12537.7	1166.29	934.928	8429.73	3631.2	1292.95	759.374	803.43	1880.58	806.683	774.916	1249.7	1076.67	2699.97	2155.21	512.772	684.364	654.457	1284.29	374.016	439.143	1193.53	373.312	951.996	510.618	262.721
Bile Acids	HMDB0000637	C05466	GCDCA	0.829421	0	0.87221	1	0	3.24317	0.877061	1.63125	0.929893	1.23489	5.48806	2.276	3.11319	0.723425	0.998063	1.08112	1.14184	1.53308	1.43362	1.09535	0.898402	1.55676	1.71113	3.28411	13.7567	0.636437	1.73517	1.07008	2.20552	1.03825	0.793485	0.626532	1.45374	3.02689	15.0688	0.980045	0.963204	1.09426	1.19431	0.780348	1.13873	5.08764	1.37549	2.70426	167.646	1.02186
Organic Acids	HMDB0000019	C00141	alpha-Ketoisovaleric acid	0.0187457	1	0.0511601	1	1	201.523	365.62	17.1561	216.613	187.217	64.3668	36.0166	44.2073	145.376	20.4726	69.7105	98.5081	181.502	54.5175	148.327	10.3187	101.712	27.505	213.754	235.906	62.8616	17.557	170.246	43.1784	16.9943	74.0843	397.856	39.4534	111.088	143.906	33.1233	25.6542	10.2062	29.5608	61.9332	68.6034	33.2061	49.0263	54.5491	18.5076	76.5232
Organic Acids	HMDB0000208	C00026	Oxoglutaric acid	0.466995	0	0.551138	1	0	19.9185	110.058	6.52747	444.67	83.9985	136.226	40.0353	19.7114	5.46442	2.72274	49.4172	183.411	114.999	49.2206	247.209	0.116539	143.593	56.3937	430.183	252.947	1.47447	42.4298	153.898	38.4999	30.06	1.16539	243.455	150.942	5885.27	1028.45	14.5366	80.7861	4.09463	57.3163	24.7702	13.8334	38.6347	36.9956	43.5258	30.4538	113.979
Fatty Acids	HMDB0000482	C06423	Octanoic acid	0.00588152	1	0.0220137	1	1	166.338	1006.25	149.524	497.935	154.65	472.278	427.423	588.22	677.809	187.132	159.846	968.266	936.864	2473.9	257.849	40.1817	191.589	57.2689	177.418	303.737	257.117	244.614	452.451	161.538	71.7828	223.384	280.561	155.22	593.198	1009.57	1052.25	115.576	8376.1	211.76	4741.09	725.183	1708.38	2276.61	403.885	2377.11	63.0181
Fatty Acids	HMDB0002000	C08322	Myristoleic acid	0.0612936	0	0.129508	1	0	103.944	824.581	51.3674	223.844	24.1473	711.777	429.732	1034.34	70.04	0.120045	48.9169	486.577	192.584	503.069	114.789	3.89242	53.1907	0.120045	7.01729	66.3576	257.927	31.0064	97.8947	7.30335	0.120045	288.26	74.0854	1.20045	73.7688	595.152	279.469	19.0746	1293.73	50.3127	589.053	324.156	405.629	135.191	62.6928	1299.53	66.018
Fatty Acids	HMDB0000806	C06424	Myristic acid	0.0976723	0	0.177709	1	0	2959.22	6301.51	1249.77	1907.78	1053.7	7463	921.404	6118.23	1262.86	659.042	1727.19	2527.78	1421.97	1227.12	1943.55	598.043	1317.95	576.433	1695.21	2801.67	3415.56	1562.46	1592.04	519.981	585.75	3280.02	1946.01	628.388	2311.61	2451.72	9907.05	1951.19	10930.3	2347.3	6170.95	2274.96	2604.95	1885.21	2209.93	15229.3	890.926
Fatty Acids	HMDB0000826	C16537	Pentadecanoic acid	0.490354	0	0.558577	1	0	18.8482	100.679	14.3576	29.5918	18.2154	88.4284	28.2941	118.136	4.19082	1.73863	25.666	96.8764	54.5967	44.8579	16.6501	44.1197	12.5778	21.2524	73.8649	50.4371	23.7752	19.3967	28.8744	0.446317	13.592	19.7757	20.6739	0.0446317	59.6872	152.15	78.031	19.4443	95.2178	12.0843	40.6598	15.3174	12.6571	19.8617	19.4486	251.46	92.0112
Fatty Acids	HMDB0003229	C08362	Palmitoleic acid	0.239943	0	0.345413	1	0	565.995	2414.37	576.755	578.311	1386.73	4795.32	705.465	8561.95	563.613	185.834	419.575	1446.03	636.186	1342.97	1218.5	1254.97	750.005	21.2946	301.163	1266.17	1079.1	458.351	1020.23	300.083	38.4698	813.876	693.214	118.512	3762.47	4169.48	1668.31	511.904	1980.69	1139.05	2096.97	1936.5	1520.3	640.453	868.181	8941.33	593.116
Fatty Acids	HMDB0001388	C06427	alpha-Linolenic acid	0.000813753	1	0.00484553	1	1	330.094	1211.31	404.372	402.343	549.242	6435.41	210.464	2610.22	424.639	11.37	480.763	901.559	295.739	720.42	1479.88	167.95	885.911	140.726	113.7	1104.54	342.19	493.784	892.253	1141.67	11.37	289.525	208.011	125.394	2246.27	1858.95	4641.6	617.731	7516.65	1481.8	4272.9	3582.57	2816.57	2279.31	1688.87	21288.6	270.604
Fatty Acids	HMDB0003073	C06426	gamma-Linolenic acid	0.0587213	0	0.126106	1	0	114.777	221.34	52.6612	67.6253	62.9535	549.341	28.118	427.15	135.431	4.69488	62.6582	85.9252	34.9179	57.5882	105.921	22.5491	70.3468	24.8626	34.5614	209.731	95.6696	77.4379	81.9473	28.6991	12.3487	56.8818	44.4048	19.4034	246.387	103.213	258.407	101.534	456.387	152.605	263.424	144.524	157.019	116.939	183.279	1309.33	26.9392
Fatty Acids	HMDB0000673	C01595	Linoleic acid	0.0216825	1	0.054452	1	1	28975	111325	25131.2	27627.8	29955.4	287450	11254.3	224799	37877.6	761.76	36183.8	62570.1	19006.8	33904	79292.6	29817.1	47055.8	18561.6	13149.6	76233.4	25975	43273.3	46728.2	63082.4	4800.39	21290.8	16827.1	9877.08	126314	109516	191928	35639.6	225086	80186.4	132274	117528	90779.4	77474.4	62633	941564	22683
Fatty Acids	HMDB0001999	C06428	EPA	0.1155	0	0.207267	1	0	347.325	321.693	52.1768	40.2987	106.935	738.141	34.0575	455.445	70.78	9.16269	95.6337	78.62	11.9429	53.5808	108.51	16.6517	127.645	37.076	11.1532	167.903	246.579	6.97913	88.8818	26.0365	11.2896	185.593	27.7205	38.6387	271.174	114.61	326.845	169.079	268.968	265.799	156.588	357.486	191.614	102.62	194.135	1239.08	28.3158
Fatty Acids	HMDB0001043	C00219	Arachidonic acid	0.553707	0	0.614709	1	0	4015.64	4770.28	1049.76	430.281	2455.11	9507.81	379.847	6354.13	791.392	117.478	1030.51	1251.18	260.911	747.586	1380.86	833.379	1733.99	414.454	363.952	1885.13	3580.41	9.06403	1310.87	699.953	217.355	2920.93	191.861	358.476	5119.98	2676.13	3200.04	1887.33	1401.03	3608.69	1118.9	4268.8	1727.48	656.776	2425.55	15489.3	720.237
Fatty Acids	HMDB0002925	C03242	Dihomo-gamma-linolenic acid	0.70736	0	0.760924	1	0	314.066	264.594	80.7576	39.026	181.325	492.694	19.2479	1458.32	93.1041	3.38897	41.2413	102.489	32.809	35.4666	107.02	107.47	75.3308	22.9483	105.989	152.795	223.181	103.98	73.9227	34.1726	11.311	154.218	59.7572	22.4879	534.956	167.509	117.507	128.903	19.6306	167.104	21.4381	105.523	38.8741	5.38455	101.626	432.387	52.7009
Fatty Acids	HMDB0002183	C06429	DHA	0.505826	0	0.56895	1	0	956.893	822.919	183.892	55.0351	263.828	1592.37	5.2114	968.847	140.413	0.52114	204.512	301.742	63.0268	90.6887	290.11	157.953	333.451	56.4986	164.78	398.54	442.928	0.52114	278.486	45.9073	12.9374	359.932	35.5203	49.9796	1118.9	323.454	677.88	420.312	257.216	717.338	167.756	639.541	269.852	116.407	399.473	2139.57	62.7866
Fatty Acids	HMDB0006528	C16513	DPA	0.488832	0	0.558577	1	0	461.585	532.226	145.097	109.867	284.555	885.311	65.5259	1841.08	167	51.3657	106.484	160.818	47.3343	62.3148	229.902	277.895	147.631	84.047	289.1	197.954	370.459	187.259	203.785	106.661	51.2043	332.654	164.331	56.3055	492.003	249.257	165.683	199.874	121.935	273.177	99.9402	200.723	112.287	49.814	218.544	947.571	70.3114
Fatty Acids	HMDB0001976	NA	DPAn-6	0.938455	0	0.938455	1	0	77.6659	93.81	15.6129	9.75341	25.3595	83.4497	5.6246	70.5121	16.1334	4.05586	10.9997	35.182	8.83812	14.9655	33.5216	28.0978	34.2475	10.018	22.2502	33.091	25.5323	7.58936	23.0374	12.3114	6.40469	26.2634	9.4082	12.843	240.399	50.5257	40.226	44.66	10.2652	72.6657	14.2221	39.2444	18.7225	6.58561	34.5778	122.107	11.4864
Fatty Acids	HMDB0002226	C16527	Adrenic acid	0.189287	0	0.291725	1	0	60.4979	88.33	24.4446	19.1104	51.8833	121.122	9.41435	163.701	25.1305	4.99958	136.951	34.5157	14.7834	16.4421	35.6836	78.0599	21.4915	17.0535	63.8355	35.9633	63.1658	17.3865	33.2865	18.8621	9.39714	38.2714	15.1512	12.8543	144.903	62.5801	18.2646	40.9121	7.6188	49.3043	6.59149	28.9215	15.2254	3.18311	32.6138	121.08	17.2183
Carnitines	HMDB0000201	C02571	Acetylcarnitine	4.87065e-05	1	0.000613102	1	1	1.47985	1.7188	1.3313	1.62205	1.27782	1.36992	1.5466	1.8116	1.31232	1.58007	1.30166	5.65597	7.30307	7.3756	1.3771	1.47207	2.2018	1.82243	1.80122	1.25853	1.32959	2.03845	1.3206	1.26032	1.6585	1.51303	1.44308	11.6211	0.740304	0.0740304	5.68277	1.54809	9.13098	2.30071	29.2144	1.52344	7.95672	3.51502	6.07127	11.8123	9.08744
[truncated: 22 more columns]
