# Supplementary material for: Gut microbiota-derived ursodeoxycholic acid from neonatal dairy calves improves intestinal homeostasis and colitis to attenuate extended-spectrum β-lactamase-producing enteroaggregative Escherichia coli infection
Source: Microbiome. 2022 May 28;10:79. doi: 10.1186/s40168-022-01269-0 (PMC9142728; doi:10.1186/s40168-022-01269-0)
Supplement: Supplementary file 18 — Additional file 17: Table S5. Fecal metabolites rank of random forest in dairy calves. [file 40168_2022_1269_MOESM18_ESM.xlsx]

## Sheet: TableS5-RF_Imp_Rank
TableS5 Fecal metabolites rank of random forest in dairy calves.
Metabolite	Class	MeanDecreaseGini
UDCA	Bile Acids	2.39355
bUDCA	Bile Acids	2.0848
Hippuric acid	Benzoic Acids	1.85049
Glycolic acid	Organic Acids	1.82907
Butyric acid	SCFAs	1.77613
aMCA	Bile Acids	1.71254
UCA	Bile Acids	1.3947
N-Acetyl-D-glucosamine	Carbohydrates	1.32942
bMCA	Bile Acids	1.26836
beta-Alanine	Amino Acids	1.21776
Creatine	Amino Acids	1.14365
Rhamnose	Carbohydrates	1.01983
Carnitine	Carnitines	0.92898
Phenylalanine	Amino Acids	0.907348
Serine	Amino Acids	0.880645
4-Hydroxybenzoic acid	Benzoic Acids	0.859988
Glutaric acid	Organic Acids	0.836571
Phenylacetic acid	Benzenoids	0.819468
Fumaric acid	Organic Acids	0.7835
Acetylcarnitine	Carnitines	0.777287
p-Hydroxyphenylacetic acid	Phenols	0.76179
Propionylcarnitine	Carnitines	0.761364
2-Hydroxybutyric acid	Organic Acids	0.748839
Lactic acid	Organic Acids	0.744253
Acetic acid	SCFAs	0.738455
Tyrosine	Amino Acids	0.736701
Octanoic acid	Fatty Acids	0.724015
Gallic acid	Benzoic Acids	0.683561
Malonic acid	Organic Acids	0.673647
Asparagine	Amino Acids	0.654798
Ornithine	Amino Acids	0.652291
N-Acetyltryptophan	Amino Acids	0.618767
Arginine	Amino Acids	0.597336
Indole-3-carboxylic acid	Indoles	0.593053
Methylsuccinic acid	Fatty Acids	0.578591
Heptanoic acid	Fatty Acids	0.568157
Citrulline	Amino Acids	0.563701
Decanoic acid	Fatty Acids	0.544992
Isobutyric acid	SCFAs	0.542666
Indole-3-propionic acid	Indoles	0.537001
alpha-Aminobutyric acid	Amino Acids	0.530481
GABA	Amino Acids	0.529865
Valeric acid	SCFAs	0.527639
Hydrocinnamic acid	Phenylpropanoic Acids	0.502328
Aspartic acid	Amino Acids	0.500644
3-Hydroxyhippuric acid	Benzoic Acids	0.48347
Isocitric acid	Organic Acids	0.463878
Nicotinic acid	Pyridines	0.409017
alpha-Linolenic acid	Fatty Acids	0.403551
Ethylmethylacetic acid	SCFAs	0.399678
Linoleic acid	Fatty Acids	0.393313
Vanillic acid	Benzoic Acids	0.374958
3-Methyl-2-oxopentanoic acid	Organic Acids	0.37094
Xylose	Carbohydrates	0.367564
alpha-Ketoisovaleric acid	Organic Acids	0.362648
2-Phenylpropionate	Phenylpropanoic Acids	0.344155
Suberic acid	Fatty Acids	0.291266
Isovaleric acid	SCFAs	0.278662
